# Supplementary material for: A small-molecule TLR4 antagonist reduced neuroinflammation in female E4FAD mice
Source: Alzheimers Res Ther. 2023 Oct 19;15:181. doi: 10.1186/s13195-023-01330-6 (PMC10585767; doi:10.1186/s13195-023-01330-6)
Supplement: Supplementary file 3 — Additional file 3. Raw data and statistical analysis results presented in the manuscript. [file 13195_2023_1330_MOESM3_ESM.xlsx]

## Sheet: Fig 1  E4F PVT
Figure 1B, C. GFAP+ coverage								Figure 1 E,F. Iba1+ coverage								Figure 1H,I,J. Microglia counts									Figure 1L,M. IL1β coverage								Figure 1O,P. MOAB2 coverage								Figure 1R,S. ThioS coverage								Figure 1T. Morris Water Maze: Acquisition
	ID	Genotype/ Sex	Treatment	% area GFAP+					ID	Genotype/ Sex	Treatment	% area Iba1+					ID	Genotype/ Sex	Treatment	Microglia counts						ID	Genotype/ Sex	Treatment	IL1-β					ID	Genotype/ Sex	Treatment	% area MOAB2					ID	Genotype/ Sex	Treatment	% area ThioS
				CX	HP							CX	HP							Total	Type 1	Type 2,3							CX	HP							CX	HP							CX	HP
	4-3732	E4FAD F	VC	6.936	19.94				4-3732	E4FAD F	VC	5.194	4.344				4-3732	E4FAD F	VC	See below for complete field counts						4-3732	E4FAD F	VC	0.613192	0.246743				4-3732	E4FAD F	VC	1.538	10.395				4-3732	E4FAD F	VC	4.616	0.825
	4-3734	E4FAD F	VC	5.979	20.239				4-3734	E4FAD F	VC	7.019	7.402				4-3734	E4FAD F	VC							4-3734	E4FAD F	VC	0.535762	0.338486				4-3734	E4FAD F	VC	1.71	3.736				4-3734	E4FAD F	VC	1.655	0.982
	4-3928	E4FAD F	VC	3.306	32.076				4-3928	E4FAD F	VC						4-3928	E4FAD F	VC							4-3928	E4FAD F	VC	0.420933	0.600537				4-3928	E4FAD F	VC	1.64	10.72				4-3928	E4FAD F	VC	1.311	1.495
	4-4002	E4FAD F	VC	4.803	27.58				4-4002	E4FAD F	VC	7.739	8.546				4-4002	E4FAD F	VC							4-4002	E4FAD F	VC	0.490876	0.203873				4-4002	E4FAD F	VC	2.294	6.383				4-4002	E4FAD F	VC	2.09	1.062
	4-4007	E4FAD F	VC	6.987	28.751				4-4007	E4FAD F	VC	7.906	9.458				4-4007	E4FAD F	VC							4-4007	E4FAD F	VC	0.420833					4-4007	E4FAD F	VC	3.178	4.938				4-4007	E4FAD F	VC	1.863	2.108
	4-4036	E4FAD F	VC	10.791	19.668				4-4036	E4FAD F	VC	7.906	9.458				4-4036	E4FAD F	VC							4-4036	E4FAD F	VC	0.294657					4-4036	E4FAD F	VC	5.931	9.567				4-4036	E4FAD F	VC	1.665	0.835
	4-4082	E4FAD F	VC	3.82	32.453				4-4082	E4FAD F	VC	6.286	8.197				4-4082	E4FAD F	VC							4-4082	E4FAD F	VC		0.454002				4-4082	E4FAD F	VC	1.234	5.907				4-4082	E4FAD F	VC	0.837	1.94
	4-4101	E4FAD F	VC	12.946	24.989				4-4101	E4FAD F	VC						4-4101	E4FAD F	VC							4-4101	E4FAD F	VC		0.125424				4-4101	E4FAD F	VC	2.301	6.72				4-4101	E4FAD F	VC	0.937	0.63
	4-3733	E4FAD F	IAXO-101	12.078	27.22				4-3733	E4FAD F	IAXO-101	5.514	6.515				4-3733	E4FAD F	IAXO-101							4-3733	E4FAD F	IAXO-101	0.387574	0.14451				4-3733	E4FAD F	IAXO-101	4.821	6.457				4-3733	E4FAD F	IAXO-101	2.399	1.378
	4-3736	E4FAD F	IAXO-101	9.366	18.469				4-3736	E4FAD F	IAXO-101						4-3736	E4FAD F	IAXO-101							4-3736	E4FAD F	IAXO-101	0.216055	0.121807				4-3736	E4FAD F	IAXO-101	5.184	5.896				4-3736	E4FAD F	IAXO-101	3.879	2.239
	4-3947	E4FAD F	IAXO-101	0.912	27.262				4-3947	E4FAD F	IAXO-101						4-3947	E4FAD F	IAXO-101							4-3947	E4FAD F	IAXO-101	0.315045	0.118912				4-3947	E4FAD F	IAXO-101	0.211	2.271				4-3947	E4FAD F	IAXO-101
	4-4006	E4FAD F	IAXO-101	7.72	31.649				4-4006	E4FAD F	IAXO-101	6.243	7.217				4-4006	E4FAD F	IAXO-101							4-4006	E4FAD F	IAXO-101	0.360983					4-4006	E4FAD F	IAXO-101	1.279	4.604				4-4006	E4FAD F	IAXO-101	2.115	1.344
	4-4008	E4FAD F	IAXO-101	11.638	29.673				4-4008	E4FAD F	IAXO-101	5.483	6.352				4-4008	E4FAD F	IAXO-101							4-4008	E4FAD F	IAXO-101						4-4008	E4FAD F	IAXO-101	3.409	4.533				4-4008	E4FAD F	IAXO-101	2.579	1.052
	4-4079	E4FAD F	IAXO-101	2.616	30.739				4-4079	E4FAD F	IAXO-101	7.469	8.687				4-4079	E4FAD F	IAXO-101							4-4079	E4FAD F	IAXO-101		0.1797				4-4079	E4FAD F	IAXO-101	2.12	8.562				4-4079	E4FAD F	IAXO-101	0.687	0.857
	4-4109	E4FAD F	IAXO-101	8.026	16.112				4-4109	E4FAD F	IAXO-101	5.645	6.548				4-4109	E4FAD F	IAXO-101							4-4109	E4FAD F	IAXO-101	0.349961	0.0669878				4-4109	E4FAD F	IAXO-101	2.966	5.998				4-4109	E4FAD F	IAXO-101	4.541	2.762
	4-4157	E4FAD F	IAXO-101	10.864	20.025				4-4157	E4FAD F	IAXO-101	9.754	11.448				4-4157	E4FAD F	IAXO-101							4-4157	E4FAD F	IAXO-101	0.310165	0.296989				4-4157	E4FAD F	IAXO-101	6.039	9.774				4-4157	E4FAD F	IAXO-101	4.675	2.012
										Notes	Outlier	Freezer issue															Notes	Outlier	ELISA issue						Notes	Outlier							Notes	Freezer issue
		Unpaired t test with Welch's correction								Unpaired t test with Welch's correction								Unpaired t test with Welch's correction									Unpaired t test with Welch's correction								Unpaired t test with Welch's correction								Unpaired t test with Welch's correction
			% area GFAP CX	% area GFAP HP							% area Iba1 CX	% area Iba1+ HP							Total	Type 1	Type 2,3							IL1-β CX	IL1-β HP							% area MOAB2 CX	% area MOAB2 HP							% area ThioS CX	% area ThioS HP
		P value	0.6196	0.8447						P value	0.0926	0.0342						P value	0.0545	0.1738	0.0045						P value	0.0472	0.0339						P value	0.1286	0.3202						P value	0.0352	0.2136
		P value summary	ns	ns						P value summary	ns	*						P value summary	ns	ns	**						P value summary	*	*						P value summary	ns	ns						P value summary	*	ns
		Significantly different (P < 0.05)?	No	No						Significantly different (P < 0.05)?	No	Yes						Significantly different (P < 0.05)?	No	No	Yes						Significantly different (P < 0.05)?	Yes	Yes						Significantly different (P < 0.05)?	No	No						Significantly different (P < 0.05)?	Yes	No
		One- or two-tailed P value?	Two-tailed	Two-tailed						One- or two-tailed P value?	Two-tailed	Two-tailed						One- or two-tailed P value?	Two-tailed	Two-tailed	Two-tailed						One- or two-tailed P value?	Two-tailed	Two-tailed						One- or two-tailed P value?	Two-tailed	Two-tailed						One- or two-tailed P value?	Two-tailed	Two-tailed
		Welch-corrected t, df	t=0.5080, df=13.46	t=0.1996, df=13.79						Welch-corrected t, df	t=1.909, df=7.998	t=2.602, df=7.259						Welch-corrected t, df	t=2.183, df=9.809	t=1.456, df=10.81	t=3.643, df=10.03						Welch-corrected t, df	t=2.297, df=9	t=2.499, df=9						Welch-corrected t, df	t=1.680, df=8.644	t=1.031, df=13.86						Welch-corrected t, df	t=2.608, df=6.953	t=1.317, df=11.47

		n: VC	8	8						n: VC	6	6						Fig K:	E4FAD F	Type 1	Type 2,3						n: VC	6	6						n: VC	8	8						n: VC	8	8
		n: IAXO-101	8	8						n: IAXO-101	6	6							VC	35.67	64.33						n: IAXO-101	6	6						n: IAXO-101	8	8						n: IAXO-101	7	7
																			IAXO-101	41.31	58.69
																Mouse ID	Field 1	Field 2	Field 3	Field 4	Field 5	Field 6	Field 7	Field 8	Total	Total (all)	% 1 or 2,3	Glia type
																4-3732	10	10	7	16	17	14	13	14	101		37.1324	1
																	18	22	27	22	16	28	20	18	171	272	62.8676	2 or 3
																4-3734	8	8	15	7	7	13	16	8	82		33.4694	1
																	24	20	18	19	18	25	20	19	163	245	66.5306	2 or 3
																4-3928	10	17	14	12	17	13	10	12	105		35.7143	1
																	22	27	28	19	25	24	27	17	189	294	64.2857	2 or 3
																4-4002	14	15	18	14	13	14	13	12	113		38.0471	1
																	23	16	20	26	27	27	19	26	184	297	61.9529	2 or 3
																4-4007	9	8	9	8	12	17	16	11	90		33.9623	1
																	22	16	24	20	23	19	23	28	175	265	66.0377	2 or 3
																4-4082	7	8	15	11	13	15	12	12	93		36.1868	1
																	21	17	19	22	24	16	18	27	164	257	63.8132	2 or 3
																4-4036	9	9	7	17	16	9	10	11	88		34.6457	1
																	21	26	21	17	18	18	21	24	166	254	65.3543	2 or 3
																4-3733	17	13	10	10	11	9	11	17	98		40.4959	1
																	12	20	24	11	17	20	22	18	144	242	59.5041	2 or 3
																4-3736	16	18	12	15	17	11	10	15	114		46.1538	1
																	9	17	19	11	23	22	12	20	133	247	53.8462	2 or 3
																4-4109	8	15	16	15	8	10	16	13	101		38.1132	1
																	5	26	26	19	30	22	14	22	164	265	61.8868	2 or 3
																4-4006	9	18	14	7	11	10	12	11	92		36.6534	1
																	26	19	22	14	23	21	15	19	159	251	63.3466	2 or 3
																4-4008	15	18	14	10	16	16	13	10	112		48.2759	1
																	19	12	10	17	15	18	14	15	120	232	51.7241	2 or 3
																4-4079	16	10	15	15	13	8	14	12	103		41.5323	1
																	17	23	17	20	10	19	18	21	145	248	58.4677	2 or 3
																4-4157	17	7	15	18	17	8	9	12	103		38.8679	1
																	20	27	19	24	12	22	18	20	162	265	61.1321	2 or 3
[truncated: 13 more columns]

## Sheet:  Fig 2 E4F RVS
Figure 2B, C. GFAP+ coverage								Figure 2E,F. Iba1+ coverage									Figure 2H,I,J. Microglia counts									Figure 2L,M. IL1β coverage									Figure 2O,P. MOAB2 coverage									Figure 2 R,S. ThioS coverage
	ID	Genotype/ Sex	Treatment	% area GFAP+					ID	Genotype/ Sex	Treatment	% area Iba1+		Notes				ID	Genotype/ Sex	Treatment	Microglia counts						ID	Genotype/ Sex	Treatment	IL1-β		Notes				ID	Genotype/ Sex	Treatment	% area MOAB2		Notes				ID	Genotype/ Sex	Treatment	% area ThioS
				CX	HP							CX	HP								Total	Type 1	Type 2,3							CX	HP								CX	HP								CX	HP
	1-2178	E4FAD F	VC	8.431	33.982				1-2178	E4FAD F	VC							1-2178	E4FAD F	VC	See below for complete field counts						1-2178	E4FAD F	VC	0.819949	0.198741					1-2178	E4FAD F	VC	3.891	6.107					1-2178	E4FAD F	VC	1.579	1.643
	1-2179	E4FAD F	VC	13.9	35.332				1-2179	E4FAD F	VC	7.912	7.448					1-2179	E4FAD F	VC							1-2179	E4FAD F	VC	0.746199	0.360357					1-2179	E4FAD F	VC	5.09	11.486					1-2179	E4FAD F	VC	2.754	3.401
	4-3588	E4FAD F	VC	18.286	32.82				4-3588	E4FAD F	VC	10.651	11.024					4-3588	E4FAD F	VC							1-2197	E4FAD F	VC	0.451972	0.270144					4-3588	E4FAD F	VC	7.464	15.555					4-3588	E4FAD F	VC	2.245	1.747
	4-3592	E4FAD F	VC	17.523	37.792				4-3592	E4FAD F	VC	9.364	10.622					4-3592	E4FAD F	VC							4-3588	E4FAD F	VC	0.160191						4-3592	E4FAD F	VC	6.028	14.707					4-3592	E4FAD F	VC	2.4885	2.571
	1-2197	E4FAD F	VC	11.375	38.482				1-2197	E4FAD F	VC							1-2197	E4FAD F	VC							4-3592	E4FAD F	VC	0.466397	0.0239634					1-2197	E4FAD F	VC	4.938	6.917					1-2197	E4FAD F	VC	1.865	2.163
	4-3655	E4FAD F	VC	10.816	41.192				4-3655	E4FAD F	VC	13.38	8.938					4-3655	E4FAD F	VC							4-3655	E4FAD F	VC	0.360999	0.147245					4-3655	E4FAD F	VC	9.529	12.735					4-3655	E4FAD F	VC	3.292	3.554
	4-3658	E4FAD F	VC	8.608	31.32				4-3658	E4FAD F	VC	13.941	11.375					4-3658	E4FAD F	VC							4-3658	E4FAD F	VC	0.646722	0.0595066					4-3658	E4FAD F	VC	4.48	8.307					4-3658	E4FAD F	VC	2.883	4.044
	4-3661	E4FAD F	VC	12.685	37.623				4-3661	E4FAD F	VC	9.826	9.888					4-3661	E4FAD F	VC							4-3661	E4FAD F	VC	1.08173	0.0376417					4-3661	E4FAD F	VC	4.782	7.502					4-3661	E4FAD F	VC	3.3825	3.577
	4-3569	E4FAD F	IAXO-101	14.394	31.046				4-3569	E4FAD F	IAXO-101							4-3569	E4FAD F	IAXO-101							1-2182	E4FAD F	IAXO-101	0.529919						4-3569	E4FAD F	IAXO-101	5.141	9.362					4-3569	E4FAD F	IAXO-101	1.764	1.317
	4-3575	E4FAD F	IAXO-101	8.738	30.55				4-3575	E4FAD F	IAXO-101	6.916	12.44					4-3575	E4FAD F	IAXO-101							4-3569	E4FAD F	IAXO-101	1.24278	0.145091					4-3575	E4FAD F	IAXO-101	4.736	4.996					4-3575	E4FAD F	IAXO-101	1.974	1.86
	1-2182	E4FAD F	IAXO-101	14.432	28.636				1-2182	E4FAD F	IAXO-101	6.202	8.978					1-2182	E4FAD F	IAXO-101							4-3575	E4FAD F	IAXO-101	0.228253	0.121058					1-2182	E4FAD F	IAXO-101	6.873	8.046					1-2182	E4FAD F	IAXO-101	2.352	1.062
	4-3591	E4FAD F	IAXO-101	2.691	24.368				4-3591	E4FAD F	IAXO-101	4.21	6.775					4-3591	E4FAD F	IAXO-101							4-3591	E4FAD F	IAXO-101	0.385561	0.057378					4-3591	E4FAD F	IAXO-101	0.714	4.085					4-3591	E4FAD F	IAXO-101	2.289	1.763
	4-3593	E4FAD F	IAXO-101	12.289	42.99				4-3593	E4FAD F	IAXO-101							4-3593	E4FAD F	IAXO-101							4-3593	E4FAD F	IAXO-101	0.821447	0.15302					4-3593	E4FAD F	IAXO-101	5.634	8.882					4-3593	E4FAD F	IAXO-101	1.0395	1.799
	4-3652	E4FAD F	IAXO-101	15.705	42.462				4-3652	E4FAD F	IAXO-101	11.881	8.154					4-3652	E4FAD F	IAXO-101							4-3652	E4FAD F	IAXO-101	0.461356	0.161674					4-3652	E4FAD F	IAXO-101	3.777	7.723					4-3652	E4FAD F	IAXO-101	1.6455	1.507
	4-3657	E4FAD F	IAXO-101	10.449	33.136				4-3657	E4FAD F	IAXO-101	6.49	9.273					4-3657	E4FAD F	IAXO-101							4-3657	E4FAD F	IAXO-101	0.498122	0.146133					4-3657	E4FAD F	IAXO-101	1.703	3.974					4-3657	E4FAD F	IAXO-101	2.3715	2.3
	4-3659	E4FAD F	IAXO-101	8.274	19.828				4-3659	E4FAD F	IAXO-101	5.1	7.437					4-3659	E4FAD F	IAXO-101							4-3659	E4FAD F	IAXO-101	0.300971	0.0321811					4-3659	E4FAD F	IAXO-101	3.605	8.364					4-3659	E4FAD F	IAXO-101	1.875	1.576
										Notes	Outlier	Freezer issue																Notes	ELISA issue																	Notes	Outlier
		Unpaired t test with Welch's correction								Unpaired t test with Welch's correction									Unpaired t test with Welch's correction									Unpaired t test with Welch's correction									Unpaired t test with Welch's correction									Unpaired t test with Welch's correction
			% area GFAP CX	% area GFAP HP							% area Iba1 CX	% area Iba1+ HP								Total	Type 1	Type 2,3							IL1-β CX	IL1-β HP								% area MOAB2 CX	% area MOAB2 HP								% area ThioS CX	% area ThioS HP
		P value	0.3767	0.1805						P value	0.002	0.0468							P value	0.0031	0.7816	0.0023						P value	0.3188	0.3807							P value	0.0614	0.0416							P value	0.0665	0.0052
		P value summary	ns	ns						P value summary	**	*							P value summary	**	ns	**						P value summary	ns	ns							P value summary	ns	*							P value summary	ns	**
		Significantly different (P < 0.05)?	No	No						Significantly different (P < 0.05)?	Yes	Yes							Significantly different (P < 0.05)?	Yes	No	Yes						Significantly different (P < 0.05)?	No	No							Significantly different (P < 0.05)?	No	Yes							Significantly different (P < 0.05)?	No	Yes
		One- or two-tailed P value?	Two-tailed	Two-tailed						One- or two-tailed P value?	Two-tailed	Two-tailed							One- or two-tailed P value?	Two-tailed	Two-tailed	Two-tailed						One- or two-tailed P value?	Two-tailed	Two-tailed							One- or two-tailed P value?	Two-tailed	Two-tailed							One- or two-tailed P value?	Two-tailed	Two-tailed
		Welch-corrected t, df	t=0.9136, df=13.71	t=1.448, df=9.278						Welch-corrected t, df	t=4.671, df=7.345	t=2.309, df=8.823							Welch-corrected t, df	t=3.870, df=9.995	t=0.2848, df=9.988	t=4.073, df=9.793						Welch-corrected t, df	t=1.039, df=12.18	t=0.9279, df=7.970							Welch-corrected t, df	t=2.040, df=13.53	t=2.294, df=11.46							Welch-corrected t, df	t=2.056, df=10.13	t=3.725, df=8.520
		n: VC	8	8						n: VC	6	6							Fig K:	E4FAD F	Type 1	Type 2,3						n: VC	8	7-8							n: VC	8	8							n: VC	8	8
		n: IAXO-101	8	8						n: IAXO-101	6	6								VC	33.19	61.7						n: IAXO-101	8	7-8							n: IAXO-101	8	8							n: IAXO-101	8	8
																				IAXO-101	38.3	61.7
																	Mouse ID	Field 1	Field 2	Field 3	Field 4	Field 5	Field 6	Field 7	Field 8	Total	Total (all)	% 1 or 2,3	Glia type
																	4-3588	10	12	18	8	8	16	13	10	95		32.7586	1
																		22	21	30	29	25	27	20	21	195	290	67.2414	2 or 3
																	4-3655	8	16	7	14	13	10	13	18	99		36.803	1
																		29	17	21	23	18	12	21	29	170	269	63.197	2 or 3
																	4-3658	17	13	15	5	13	7	13	8	91		31.2715	1
																		24	29	16	21	29	26	25	30	200	291	68.7285	2 or 3
																	4-3661	13	8	8	6	12	18	12	18	95		35.8491	1
																		19	27	21	29	21	23	11	19	170	265	64.1509	2 or 3
																	4-3592	9	18	17	4	18	6	9	7	88		30.0341	1
																		17	21	23	34	28	25	22	35	205	293	69.9659	2 or 3
																	1-2179	8	5	17	4	7	18	14	12	85		32.9457	1
																		21	22	10	16	22	24	25	33	173	258	67.0543	2 or 3
																	1-2182	13	8	9	12	8	17	18	13	98		39.5161	1
																		10	28	10	22	19	14	24	23	150	248	60.4839	2 or 3
																	4-3652	6	5	7	12	12	14	16	13	85		37.4449	1
																		12	17	10	14	16	22	22	29	142	227	62.5551	2 or 3
																	4-3657	18	14	18	8	15	10	3	4	90		34.8837	1
																		32	19	21	19	18	13	22	24	168	258	65.1163	2 or 3
																	4-3659	18	15	7	16	8	7	8	19	98		37.2624	1
																		21	14	14	18	19	25	31	23	165	263	62.7376	2 or 3
																	4-3591	18	8	12	16	14	10	9	7	94		41.4097	1
																		12	19	12	24	17	15	13	21	133	227	58.5903	2 or 3
																	4-3575	14	15	10	11	16	7	8	12	93		39.7436	1
																		15	18	19	21	17	11	19	21	141	234	60.2564	2 or 3
[truncated: 9 more columns]

## Sheet: Fig 3 E4M PVT
Figure 1B, C. GFAP+ coverage								Figure 1D,E. Iba1+ coverage								Figure 1H,I,J. Microglia counts									Figure 1L,M. IL1β coverage									Figure 1O,P. MOAB2 coverage								Figure 1R,S. ThioS coverage
	ID	Genotype/ Sex	Treatment	% area GFAP+					ID	Genotype/ Sex	Treatment	% area Iba1+					ID	Genotype/ Sex	Treatment	Microglia counts						ID	Genotype/ Sex	Treatment	IL1-β		Notes				ID	Genotype/ Sex	Treatment	% area MOAB2					ID	Genotype/ Sex	Treatment	% area ThioS
				CX	HP							CX	HP							Total	Type 1	Type 2,3							CX	HP								CX	HP							CX	HP
	4-3681	E4FAD M	VC	3.406	26.856				4-3681	E4FAD M	VC	3.149	4.48				4-3681	E4FAD M	VC	See below for complete field counts						4-3681	E4FAD M	VC	0.517819	0.168844					4-3681	E4FAD M	VC	0.699	2.331				4-3681	E4FAD M	VC	1	1.234
	4-3690	E4FAD M	VC	2.109	14.213				4-3690	E4FAD M	VC						4-3690	E4FAD M	VC							4-3690	E4FAD M	VC	0.236626	0.311404					4-3690	E4FAD M	VC	1.225	4.727				4-3690	E4FAD M	VC	0.258	1.153
	4-3724	E4FAD M	VC	3.209	25.493				4-3724	E4FAD M	VC	4.806	3.191				4-3724	E4FAD M	VC							4-3724	E4FAD M	VC	0.458076	0.524729					4-3724	E4FAD M	VC	2.232	5.577				4-3724	E4FAD M	VC	0.26	0.839
	4-3737	E4FAD M	VC	4.029	28.32				4-3737	E4FAD M	VC	3.315	3.405				4-3737	E4FAD M	VC							4-3737	E4FAD M	VC	0.516372	0.958934					4-3737	E4FAD M	VC	1.905	5.871				4-3737	E4FAD M	VC	1.223	2.001
	4-3739	E4FAD M	VC	10.665	27.078				4-3739	E4FAD M	VC						4-3739	E4FAD M	VC							4-3739	E4FAD M	VC		0.137727					4-3739	E4FAD M	VC	2.436	3.5				4-3739	E4FAD M	VC	2.679	1.45
	4-3925	E4FAD M	VC	2.144	27.845				4-3925	E4FAD M	VC	4.712	8.918				4-3925	E4FAD M	VC							4-3925	E4FAD M	VC	0.250603	0.142329					4-3925	E4FAD M	VC	1.305	4.864				4-3925	E4FAD M	VC	0.225	0.505
	4-3958	E4FAD M	VC	7.625	32.433				4-3958	E4FAD M	VC	4.5487	5.456				4-3958	E4FAD M	VC							4-3958	E4FAD M	VC	0.206636	0.0780756					4-3958	E4FAD M	VC	2.142	6.871				4-3958	E4FAD M	VC	1.173	0.72
	4-3963	E4FAD M	VC	5.412	35.336				4-3963	E4FAD M	VC	5.125	7.479				4-3963	E4FAD M	VC							4-3963	E4FAD M	VC	0.211193	0.121028					4-3963	E4FAD M	VC	1.312	4.647				4-3963	E4FAD M	VC	0.367	0.73
	4-3682	E4FAD M	IAXO-101	7.652	27.979				4-3682	E4FAD M	IAXO-101	3.245	6.08				4-3682	E4FAD M	IAXO-101							4-3682	E4FAD M	IAXO-101	0.135736	0.0983251					4-3682	E4FAD M	IAXO-101	1.24	4.078				4-3682	E4FAD M	IAXO-101	0.827	1.332
	4-3691	E4FAD M	IAXO-101	1.908	27.868				4-3691	E4FAD M	IAXO-101						4-3691	E4FAD M	IAXO-101							4-3691	E4FAD M	IAXO-101	0.316893	0.323855					4-3691	E4FAD M	IAXO-101	1.603	5.621				4-3691	E4FAD M	IAXO-101	0.173	0.772
	4-3725	E4FAD M	IAXO-101	1.547	33.011				4-3725	E4FAD M	IAXO-101	2.847	5.703				4-3725	E4FAD M	IAXO-101							4-3725	E4FAD M	IAXO-101	0.681108	0.202878					4-3725	E4FAD M	IAXO-101	1.062	3.224				4-3725	E4FAD M	IAXO-101	0.095	0.51
	4-3738	E4FAD M	IAXO-101	3.595	23.727				4-3738	E4FAD M	IAXO-101	4.674	1.849				4-3738	E4FAD M	IAXO-101							4-3738	E4FAD M	IAXO-101	0.269953	0.113209					4-3738	E4FAD M	IAXO-101	1.409	5.373				4-3738	E4FAD M	IAXO-101	0.498	0.668
	4-3924	E4FAD M	IAXO-101	2.451	27.424				4-3924	E4FAD M	IAXO-101	3.709	7.321				4-3924	E4FAD M	IAXO-101							4-3924	E4FAD M	IAXO-101		0.11276					4-3924	E4FAD M	IAXO-101	1.241	5.358				4-3924	E4FAD M	IAXO-101	0.028	0.519
	4-3951*	E4FAD M	IAXO-101						4-3951*	E4FAD M	IAXO-101						4-3951*	E4FAD M	IAXO-101							4-3951	E4FAD M	IAXO-101	0.455011	0.116555					4-3951*	E4FAD M	IAXO-101						4-3951*	E4FAD M	IAXO-101
	4-3959	E4FAD M	IAXO-101	8.715	28.09				4-3959	E4FAD M	IAXO-101	4.441	1.435				4-3959	E4FAD M	IAXO-101							4-3959	E4FAD M	IAXO-101	0.247823	0.127363					4-3959	E4FAD M	IAXO-101	1.998	5.085				4-3959	E4FAD M	IAXO-101	0.969	0.618
	4-3965	E4FAD M	IAXO-101	3.714	25.591				4-3965	E4FAD M	IAXO-101	4.182	7.172				4-3965	E4FAD M	IAXO-101							4-3965	E4FAD M	IAXO-101	0.333578	0.235623					4-3965	E4FAD M	IAXO-101	0.982	5.559				4-3965	E4FAD M	IAXO-101	0.234	0.686
		Notes	Outlier	Microtome issue						Notes	Microtome issue							Notes	Outlier	Freezer issue							Notes	Outlier	ELISA issue							Notes	Outlier	Freezer issue						Notes	Outlier	Freezer issue
		Unpaired t test with Welch's correction								Unpaired t test with Welch's correction								Unpaired t test with Welch's correction									Unpaired t test with Welch's correction									Unpaired t test with Welch's correction								Unpaired t test with Welch's correction
			% area GFAP CX	% area GFAP HP							% area Iba1 CX	% area Iba1+ HP							Total	Type 1	Type 2,3							IL1-β CX	IL1-β HP								% area MOAB2 CX	% area MOAB2 HP							% area ThioS CX	% area ThioS HP
		P value	0.8601	0.1668						P value	0.3631	0.7015						P value	0.2438	0.9311	0.1458						P value	0.509	0.2951							P value	0.2657	0.4867						P value	0.3065	0.1494
		P value summary	ns	ns						P value summary	ns	ns						P value summary	ns	ns	ns						P value summary	ns	ns							P value summary	ns	ns						P value summary	ns	ns
		Significantly different (P < 0.05)?	No	No						Significantly different (P < 0.05)?	No	No						Significantly different (P < 0.05)?	No	No	No						Significantly different (P < 0.05)?	No	No							Significantly different (P < 0.05)?	No	No						Significantly different (P < 0.05)?	No	No
		One- or two-tailed P value?	Two-tailed	Two-tailed						One- or two-tailed P value?	Two-tailed	Two-tailed						One- or two-tailed P value?	Two-tailed	Two-tailed	Two-tailed						One- or two-tailed P value?	Two-tailed	Two-tailed							One- or two-tailed P value?	Two-tailed	Two-tailed						One- or two-tailed P value?	Two-tailed	Two-tailed
		Welch-corrected t, df	t=0.1806, df=10.68	t=1.503, df=9.084						Welch-corrected t, df	t=0.9540, df=9.765	t=0.3946, df=9.829						Welch-corrected t, df	t=1.226, df=11.98	t=0.08852, df=10.73	t=1.567, df=10.86						Welch-corrected t, df	t=0.6826, df=11	t=1.095, df=12							Welch-corrected t, df	t=1.171, df=11.38	t=0.7235, df=9.549						Welch-corrected t, df	t=1.070, df=11.45	t=1.543, df=11.69
		n: VC	8	8						n: VC	6	6						Fig K:	E4FAD F	Type 1 (%)	Type 2,3 (%)						n: VC	6	6
		n: IAXO-101	7-8	7-8						n: IAXO-101	6	6							VC	39.56	60.44						n: IAXO-101	6	6
																			IAXO-101	37.49	62.51
																Mouse ID	Field 1	Field 2	Field 3	Field 4	Field 5	Field 6	Field 7	Field 8	Total	Total (all)	% 1 or 2,3	Glia type
																4-3681	11	13	14	14	10	11	10	8	91		36.1111	1
																	23	17	18	22	17	13	25	26	161	252	63.8889	2 or 3
																4-3690	11	11	9	11	6	14	13	9	84		40	1
																	16	26	12	15	12	14	21	10	126	210	60	2 or 3
																4-3724	10	12	8	8	10	10	7	12	77		39.2857	1
																	8	13	20	19	17	15	15	12	119	196	60.7143	2 or 3
																4-3737	12	8	6	10	6	11	11	9	73		35.6098	1
																	12	26	20	12	7	21	15	19	132	205	64.3902	2 or 3
																4-3925	15	15	12	7	11	6	14	6	86		43.4343	1
																	23	8	13	26	12	9	12	9	112	198	56.5657	2 or 3
																4-3958	13	11	9	15	14	7	12	13	94		45.4106	1
																	19	7	13	8	12	23	17	14	113	207	54.5894	2 or 3
																4-3963	14	10	9	15	9	13	8	6	84		38.009	1
																	13	25	18	12	25	11	24	9	137	221	61.991	2 or 3
																4-3682	7	13	8	15	15	14	11	15	98		38.7352	1
																	18	21	20	22	18	16	16	24	155	253	61.2648	2 or 3
																4-3691	15	15	12	15	11	9	15	6	98		38.8889	1
																	16	22	17	19	21	19	22	18	154	252	61.1111	2 or 3
																4-3725	9	11	9	13	11	13	9	8	83		39.1509	1
																	12	25	25	16	8	12	12	19	129	212	60.8491	2 or 3
																4-3738	14	14	7	9	13	15	6	7	85		40.2844	1
																	16	16	22	23	10	12	11	16	126	211	59.7156	2 or 3
																4-3924	9	9	8	15	6	11	7	13	78		34.0611	1
																	24	12	20	27	11	17	23	17	151	229	65.9389	2 or 3
																4-3959	6	9	8	15	8	8	6	9	69		33.9901	1
																	13	23	25	19	20	10	16	8	134	203	66.0099	2 or 3
																4-3965	8	6	5	12	14	12	11	13	81		36.9863	1
																	8	25	18	18	20	22	11	16	138	219	63.0137	2 or 3
[truncated: 2 more columns]

## Sheet: Fig 4 E4M RVS
Figure 1B, C. GFAP+ coverage								Figure 1D,E. Iba1+ coverage								Figure 1H,I,J. Microglia counts									Figure 1L,M. IL1β coverage								Figure 1O,P. MOAB2 coverage								Figure 1R,S. ThioS coverage								Figure 1T. Morris Water Maze: Acquisition
	ID	Genotype/ Sex	Treatment	% area GFAP+					ID	Genotype/ Sex	Treatment	% area Iba1+					ID	Genotype/ Sex	Treatment	Microglia counts						ID	Genotype/ Sex	Treatment	IL1-β					ID	Genotype/ Sex	Treatment	% area MOAB2					ID	Genotype/ Sex	Treatment	% area ThioS
				CX	HP							CX	HP							Total	Type 1	Type 2,3							CX	HP							CX	HP							CX	HP
	4-3562	E4FAD M	VC	14.109	21.182				4-3562	E4FAD M	VC	4.085	7.154				4-3562	E4FAD M	VC	See below for complete field counts						1-2194	E4FAD M	VC	1.92577	0.261204				4-3562	E4FAD M	VC	5.427	7.301				4-3562	E4FAD M	VC	1.254	1.245
	4-3578	E4FAD M	VC	2.213	29.183				4-3578	E4FAD M	VC	3.025	10.728				4-3578	E4FAD M	VC							4-3562	E4FAD M	VC	0.897025	0.107672				4-3578	E4FAD M	VC	1.827	9.818				4-3578	E4FAD M	VC	0.396	0.739
	4-3581	E4FAD M	VC	3.994	32.376				4-3581	E4FAD M	VC						4-3581	E4FAD M	VC							4-3578	E4FAD M	VC	0.359901					4-3581	E4FAD M	VC	0.936	8.837				4-3581	E4FAD M	VC	0.4485	2.203
	4-3597	E4FAD M	VC	4.709	28.262				4-3597	E4FAD M	VC	5.169	12.03				4-3597	E4FAD M	VC							4-3581	E4FAD M	VC	0.402919	0.288164				4-3597	E4FAD M	VC	1.957	4.987				4-3597	E4FAD M	VC	1.3275	0.921
	1-2194	E4FAD M	VC	8.712	35.02				1-2194	E4FAD M	VC	5.715	9.148				1-2194	E4FAD M	VC							4-3597	E4FAD M	VC	0.438984	0.151291				1-2194	E4FAD M	VC	1.936	9.556				1-2194	E4FAD M	VC	1.806	1.945
	4-3612	E4FAD M	VC	5.9	30.255				4-3612	E4FAD M	VC	1.832	7.588				4-3612	E4FAD M	VC							4-3612	E4FAD M	VC						4-3612	E4FAD M	VC	2.66	5.201				4-3612	E4FAD M	VC	0.987	1.458
	4-3620	E4FAD M	VC	6.442	27.768				4-3620	E4FAD M	VC	4.018	10.46				4-3620	E4FAD M	VC							4-3620	E4FAD M	VC	1.05829	0.0687318				4-3620	E4FAD M	VC	1.3	8.036				4-3620	E4FAD M	VC	1.125	1.845
	4-3622	E4FAD M	VC	4.643	33.951				4-3622	E4FAD M	VC	3.483	11.232				4-3622	E4FAD M	VC							4-3622	E4FAD M	VC	0.703352	0.0900945				4-3622	E4FAD M	VC	1.918	4.982				4-3622	E4FAD M	VC	1.579	1.753
	4-3577	E4FAD M	IAXO-101	2.677	38.16				4-3577	E4FAD M	IAXO-101	2.753	9.529				4-3577	E4FAD M	IAXO-101							1-2186	E4FAD M	IAXO-101	ELISA issue	0.190842				4-3577	E4FAD M	IAXO-101	0.738	7.155				4-3577	E4FAD M	IAXO-101	0.4035	2.189
	4-3579	E4FAD M	IAXO-101	5.095	28.066				4-3579	E4FAD M	IAXO-101	1.75	9.664				4-3579	E4FAD M	IAXO-101							4-3577	E4FAD M	IAXO-101	0.95521	0.0811954				4-3579	E4FAD M	IAXO-101	2.136	5.904				4-3579	E4FAD M	IAXO-101	0.768	2.9
	4-3595	E4FAD M	IAXO-101	4.111	22.643				4-3595	E4FAD M	IAXO-101	2.264	8.433				4-3595	E4FAD M	IAXO-101							4-3579	E4FAD M	IAXO-101	0.522326	ELISA issue				4-3595	E4FAD M	IAXO-101	2.819	5.572				4-3595	E4FAD M	IAXO-101	0.768	2.9
	4-3598	E4FAD M	IAXO-101	15.704	25.395				4-3598	E4FAD M	IAXO-101						4-3598	E4FAD M	IAXO-101							4-3595	E4FAD M	IAXO-101	0.525242	0				4-3598	E4FAD M	IAXO-101	7.715	7.611				4-3598	E4FAD M	IAXO-101	3.4425	1.09
	4-3606	E4FAD M	IAXO-101	1.674	29.813				4-3606	E4FAD M	IAXO-101						4-3606	E4FAD M	IAXO-101							4-3598	E4FAD M	IAXO-101	0.641783	0.0606449				4-3606	E4FAD M	IAXO-101	0.791	4.701				4-3606	E4FAD M	IAXO-101	0.1725	1.123
	4-3618	E4FAD M	IAXO-101	8.756	23.105				4-3618	E4FAD M	IAXO-101						4-3618	E4FAD M	IAXO-101							4-3606	E4FAD M	IAXO-101	0.819532	0.0850269				4-3618	E4FAD M	IAXO-101	5.786	7.661				4-3618	E4FAD M	IAXO-101	1.4235	1.993
	4-3621	E4FAD M	IAXO-101	6.768	28.147				4-3621	E4FAD M	IAXO-101	1.259	6.942				4-3621	E4FAD M	IAXO-101							4-3618	E4FAD M	IAXO-101	0.22913	ELISA issue				4-3621	E4FAD M	IAXO-101	0.85	4.165				4-3621	E4FAD M	IAXO-101	2.283	1.81
	1-2186	E4FAD M	IAXO-101	1.419	27.57				1-2186	E4FAD M	IAXO-101	3.094	5.203				1-2186	E4FAD M	IAXO-101							4-3621	E4FAD M	IAXO-101	1.49194	0.0399413				1-2186	E4FAD M	IAXO-101	0.165	4.263				1-2186	E4FAD M	IAXO-101	0.3735	1.645
		Notes	Outlier																								Notes	Outlier	ELISA issue	Lost hemi					Notes	Outlier							Notes	Outlier
		Unpaired t test with Welch's correction								Unpaired t test with Welch's correction								Unpaired t test with Welch's correction									Unpaired t test with Welch's correction								Unpaired t test with Welch's correction								Unpaired t test with Welch's correction
			% area GFAP CX	% area GFAP HP							% area Iba1 CX	% area Iba1+ HP							Total	Type 1	Type 2,3							IL1-β CX	IL1-β HP							% area MOAB2 CX	% area MOAB2 HP							% area ThioS CX	% area ThioS HP
		P value	0.5117	0.9061						P value	0.0025	0.048						P value	0.034	0.7596	0.0031						P value	0.8631	0.232						P value	0.4241	0.1251						P value	0.5901	0.8016
		P value summary	ns	ns						P value summary	**	*						P value summary	*	ns	**						P value summary	ns	ns						P value summary	ns	ns						P value summary	ns	ns
		Significantly different (P < 0.05)?	No	No						Significantly different (P < 0.05)?	Yes	Yes						Significantly different (P < 0.05)?	Yes	No	Yes						Significantly different (P < 0.05)?	No	No						Significantly different (P < 0.05)?	No	No						Significantly different (P < 0.05)?	No	No
		One- or two-tailed P value?	Two-tailed	Two-tailed						One- or two-tailed P value?	Two-tailed	Two-tailed						One- or two-tailed P value?	Two-tailed	Two-tailed	Two-tailed						One- or two-tailed P value?	Two-tailed	Two-tailed						One- or two-tailed P value?	Two-tailed	Two-tailed						One- or two-tailed P value?	Two-tailed	Two-tailed
		Welch-corrected t, df	t=0.6778, df=11.16	t=0.1201, df=13.87						Welch-corrected t, df	t=4.186, df=8.742	t=2.253, df=9.993						Welch-corrected t, df	t=2.497, df=9.035	t=0.3145, df=10.00	t=4.032, df=8.845						Welch-corrected t, df	t=0.1770, df=9.835	t=1.348, df=5.356						Welch-corrected t, df	t=0.8443, df=7.636	t=1.643, df=12.63						Welch-corrected t, df	t=0.5569, df=9.761	t=0.2563, df=13.47
																		Fig K:	E4FAD F	Type 1	Type 2,3
																			VC	33.65	66.35
																			IAXO-101	38.77	61.23
																Mouse ID	Field 1	Field 2	Field 3	Field 4	Field 5	Field 6	Field 7	Field 8	Total	Total (all)	% 1 or 2,3	Glia type
																4-3562	8	12	11	13	5	14	15	4	82		33.6066	1
																	16	12	18	25	32	12	25	22	162	244	66.3934	2 or 3
																1-2194	13	14	5	14	8	13	17	10	94		34.058	1
																	18	20	16	28	25	20	24	31	182	276	65.942	2 or 3
																4-3622	8	17	16	13	10	9	14	3	90		32.1429	1
																	19	23	15	28	37	18	29	21	190	280	67.8571	2 or 3
																4-3578	17	18	6	17	14	18	3	6	99		35.8696	1
																	23	29	34	11	21	21	13	25	177	276	64.1304	2 or 3
																4-3620	14	16	3	16	10	4	4	6	73		33.3333	1
																	22	16	21	15	16	15	21	20	146	219	66.6667	2 or 3
																4-3597	7	14	12	14	12	5	9	14	87		32.8302	1
																	22	21	20	19	32	24	16	24	178	265	67.1698	2 or 3
																4-3579	9	12	6	8	6	17	21	12	91		38.8889	1
																	12	15	15	19	15	28	11	28	143	234	61.1111	2 or 3
																4-3612	9	6	15	18	10	11	16	12	97		40.5858	1
																	7	17	26	19	12	20	31	10	142	239	59.4142	2 or 3
																4-3621	9	8	12	13	12	9	13	15	91		36.5462	1
																	14	28	18	22	24	13	22	17	158	249	63.4538	2 or 3
																1-2186	6	12	7	14	17	13	18	6	93		41.8919	1
																	12	16	24	11	16	12	10	28	129	222	58.1081	2 or 3
																4-3595	16	16	8	17	3	14	5	13	92		38.9831	1
																	19	15	22	14	21	18	14	21	144	236	61.0169	2 or 3
																4-3577	3	13	9	18	12	3	9	4	71		35.5	1
																	18	23	14	11	21	11	19	12	129	200	64.5	2 or 3
[truncated: 13 more columns]

## Sheet: Fig S2 E4F PVT
Figure S2A. S100β+ coverage								Figure S2B. C3+ coverage								Figure S2C. Clec7a+ coverage
	ID	Genotype/ Sex	Treatment	% area S100β+					ID	Genotype/ Sex	Treatment	% area C3+					ID	Genotype/ Sex	Treatment	% area Clec7a+
				CX	HP							CX	HP							CX	HP
	4-3732	E4FAD F	VC	4.051	7.683				4-3732	E4FAD F	VC	6.154	8.004				4-3732	E4FAD F	VC	5.929	14.674
	4-3734	E4FAD F	VC	4	13.319				4-3734	E4FAD F	VC	4.905	10.659				4-3734	E4FAD F	VC	6.881	10.001
	4-3928	E4FAD F	VC						4-3928	E4FAD F	VC						4-3928	E4FAD F	VC
	4-4002	E4FAD F	VC	3.593	6.874				4-4002	E4FAD F	VC	3.226	7.737				4-4002	E4FAD F	VC	8.166	14.572
	4-4007	E4FAD F	VC	2.69	7.102				4-4007	E4FAD F	VC	7.824	11.583				4-4007	E4FAD F	VC	7.248	17.687
	4-4036	E4FAD F	VC	2.579	6.997				4-4036	E4FAD F	VC	5.728	7.887				4-4036	E4FAD F	VC	9.111	11.404
	4-4082	E4FAD F	VC	4.968	8.862				4-4082	E4FAD F	VC	6.216	7.063				4-4082	E4FAD F	VC	11.424	12.824
	4-4101	E4FAD F	VC						4-4101	E4FAD F	VC						4-4101	E4FAD F	VC
	4-3733	E4FAD F	IAXO-101	2.332	5.453				4-3733	E4FAD F	IAXO-101	5.303	4.768				4-3733	E4FAD F	IAXO-101	7.853	5.787
	4-3736	E4FAD F	IAXO-101						4-3736	E4FAD F	IAXO-101						4-3736	E4FAD F	IAXO-101
	4-3947	E4FAD F	IAXO-101						4-3947	E4FAD F	IAXO-101						4-3947	E4FAD F	IAXO-101
	4-4006	E4FAD F	IAXO-101	3.041	6.619				4-4006	E4FAD F	IAXO-101	6.053	3.458				4-4006	E4FAD F	IAXO-101	8.971	18.412
	4-4008	E4FAD F	IAXO-101	2.741	7.522				4-4008	E4FAD F	IAXO-101	3.961	12.086				4-4008	E4FAD F	IAXO-101	4.593	11.313
	4-4079	E4FAD F	IAXO-101	5.856	7.759				4-4079	E4FAD F	IAXO-101	5.731	5.728				4-4079	E4FAD F	IAXO-101	9.17	7.065
	4-4109	E4FAD F	IAXO-101	3.981	13.275				4-4109	E4FAD F	IAXO-101	6.271	14.358				4-4109	E4FAD F	IAXO-101	8.643	7.97
	4-4157	E4FAD F	IAXO-101	4.075	9.086				4-4157	E4FAD F	IAXO-101	8.787	8.497				4-4157	E4FAD F	IAXO-101	7.122	12.662
		Notes	No more sections							Notes	No more sections							Notes	No more sections
		Unpaired t test with Welch's correction								Unpaired t test with Welch's correction								Unpaired t test with Welch's correction
			% area S100β CX	% area S100β HP							% area C3 CX	% area C3 HP							% area Clec7a CX	% area Clec7a HP
		P value	0.9706	0.9036						P value	0.7117	0.7363						P value	0.8057	0.0951
		P value summary	ns	ns						P value summary	ns	ns						P value summary	ns	ns
		Significantly different (P < 0.05)?	No	No						Significantly different (P < 0.05)?	No	No						Significantly different (P < 0.05)?	No	No
		One- or two-tailed P value?	Two-tailed	Two-tailed						One- or two-tailed P value?	Two-tailed	Two-tailed						One- or two-tailed P value?	Two-tailed	Two-tailed
		Welch-corrected t, df	t=0.03793, df=9.028	t=0.1243, df=9.914						Welch-corrected t, df	t=0.3803, df=9.989	t=0.3510, df=6.742						Welch-corrected t, df	t=0.2554, df=7.087	t=1.860, df=9.188
		n: VC	6	6						n: VC	6	6						n: VC	6	6
		n: IAXO-101	6	6						n: IAXO-101	6	6						n: IAXO-101	6	6

## Sheet: Fig S3A-P
	Figure S2 A. Soluble Aβ PVT								Figure S2 B. Insoluble Aβ PVT								Figure S2 C. Soluble apoE PVT								Figure S2 D. Insoluble apoE PVT								Figure S2 E. Soluble Aβ RVS								Figure S2 F. Insoluble Aβ RVS								Figure S2 G. Soluble apoE RVS
		ID	Genotype/ Sex	Treatment	Soluble Aβ					ID	Genotype/ Sex	Treatment	Insoluble Aβ					ID	Genotype/ Sex	Treatment	Soluble apoE					ID	Genotype/ Sex	Treatment	Insoluble apoE					ID	Genotype/ Sex	Treatment	Soluble Aβ					ID	Genotype/ Sex	Treatment	Soluble Aβ
					CX	HP							CX	HP							CX	HP							CX	HP							CX	HP							CX	HP
		4-3732	E4FAD F	VC	0.0166695	0.0929165				4-3732	E4FAD F	VC	0.230683	0.568963				4-3732	E4FAD F	VC	2.87823	3.81719				4-3732	E4FAD F	VC	0.621041	3.03295				1-2178	E4FAD F	VC	0.104346	0.0516332				1-2178	E4FAD F	VC	0.370814	0.381215
		4-3734	E4FAD F	VC	0.0270353	0.0872302				4-3734	E4FAD F	VC	0.200113	1.29847				4-3734	E4FAD F	VC	4.8222	3.1507				4-3734	E4FAD F	VC	0.345947	1.27342				1-2179	E4FAD F	VC	0.0375461	0.0555503				1-2179	E4FAD F	VC	0.399418	0.881883
		4-3928	E4FAD F	VC	0.0228235	0.0200458				4-3928	E4FAD F	VC	0.059872					4-3928	E4FAD F	VC	3.82338	6.72231				4-3928	E4FAD F	VC	0.111494	0.0783316				1-2197	E4FAD F	VC	0.0853188	0.938646				1-2197	E4FAD F	VC	0.286689	0.57583
		4-4002	E4FAD F	VC	0.0801662	0.0960265				4-4002	E4FAD F	VC	0.19922	0.899265				4-4002	E4FAD F	VC	2.72713	1.6639				4-4002	E4FAD F	VC	0.401275	0.494469				4-3588	E4FAD F	VC	0.150001	0.454981				4-3588	E4FAD F	VC	0.101328	3.6093
		4-4007	E4FAD F	VC	0.0363354					4-4007	E4FAD F	VC	0.192474					4-4007	E4FAD F	VC	4.13397					4-4007	E4FAD F	VC	0.555771					4-3592	E4FAD F	VC	0.0697306	0.0588457				4-3592	E4FAD F	VC	0.459595	1.19254
		4-4036	E4FAD F	VC	0.0208249					4-4036	E4FAD F	VC	0.183933					4-4036	E4FAD F	VC	2.42012					4-4036	E4FAD F	VC	0.457562					4-3655	E4FAD F	VC	0.0960196	0.0946544				4-3655	E4FAD F	VC		1.40116
		4-4082	E4FAD F	VC	0.0176307	0.0748165				4-4082	E4FAD F	VC	0.142736	0.740373				4-4082	E4FAD F	VC	3.9571	3.62433				4-4082	E4FAD F	VC	0.34472	2.29998				4-3658	E4FAD F	VC	0.0703654	0.39349				4-3658	E4FAD F	VC	0.336349	0.756107
		4-4101	E4FAD F	VC	0.0610853	0.0833067				4-4101	E4FAD F	VC		0.859447				4-4101	E4FAD F	VC	2.77105	3.14018				4-4101	E4FAD F	VC	0.88527	2.09399				4-3661	E4FAD F	VC	0.208404	0.0607833				4-3661	E4FAD F	VC
		4-3733	E4FAD F	IAXO-101	0.0387244	0.0828675				4-3733	E4FAD F	IAXO-101	0.492925	1.01184				4-3733	E4FAD F	IAXO-101	3.09271	3.30451				4-3733	E4FAD F	IAXO-101	0.830656	1.1395				1-2182	E4FAD F	IAXO-101	0.188347	0.565639				1-2182	E4FAD F	IAXO-101	1.42254
		4-3736	E4FAD F	IAXO-101	0.103708	0.289971				4-3736	E4FAD F	IAXO-101	1.60424	3.95042				4-3736	E4FAD F	IAXO-101	2.20729	6.3467				4-3736	E4FAD F	IAXO-101	1.18053	2.02737				4-3569	E4FAD F	IAXO-101	0.185474	0.0664343				4-3569	E4FAD F	IAXO-101	0.513362	0.465591
		4-3947	E4FAD F	IAXO-101	0.637692	0.0241348				4-3947	E4FAD F	IAXO-101						4-3947	E4FAD F	IAXO-101		3.00011				4-3947	E4FAD F	IAXO-101		0.0322951				4-3575	E4FAD F	IAXO-101	0.0285402	0.0561931				4-3575	E4FAD F	IAXO-101	0.280647	0.187172
		4-4006	E4FAD F	IAXO-101	0.0786613					4-4006	E4FAD F	IAXO-101	0.272599					4-4006	E4FAD F	IAXO-101	2.56067					4-4006	E4FAD F	IAXO-101	0.577427					4-3591	E4FAD F	IAXO-101	0.0934883	0.0583667				4-3591	E4FAD F	IAXO-101	1.10489	0.74724
		4-4008	E4FAD F	IAXO-101						4-4008	E4FAD F	IAXO-101						4-4008	E4FAD F	IAXO-101						4-4008	E4FAD F	IAXO-101						4-3593	E4FAD F	IAXO-101	0.0946605	0.0704229				4-3593	E4FAD F	IAXO-101	0.714601	0
		4-4079	E4FAD F	IAXO-101	0.018971	0.223036				4-4079	E4FAD F	IAXO-101	0.0973652	0.480624				4-4079	E4FAD F	IAXO-101	3.78263	2.33892				4-4079	E4FAD F	IAXO-101	0.351301	1.28249				4-3652	E4FAD F	IAXO-101	0.0752508					4-3652	E4FAD F	IAXO-101	0.540748	0.91848
		4-4109	E4FAD F	IAXO-101	0.637692	0.33675				4-4109	E4FAD F	IAXO-101		1.02873				4-4109	E4FAD F	IAXO-101	2.88886	3.23078				4-4109	E4FAD F	IAXO-101	0.528334	2.55704				4-3657	E4FAD F	IAXO-101	0.132145	0.399605				4-3657	E4FAD F	IAXO-101	0.347671	0.766064
		4-4157	E4FAD F	IAXO-101	0.0334885	0.170701				4-4157	E4FAD F	IAXO-101		0.868981				4-4157	E4FAD F	IAXO-101	2.01363	3.99243				4-4157	E4FAD F	IAXO-101	0.699757	1.81907				4-3659	E4FAD F	IAXO-101	0.177933	0.176341				4-3659	E4FAD F	IAXO-101		0.346514
			Notes	Outlier	Lost hemi	ELISA issue					Notes	Outlier	Lost hemi	ELISA issue					Notes	Outlier	Lost hemi	ELISA issue					Notes	Outlier	Lost hemi	ELISA issue					Notes	Outlier	ELISA issue						Notes	Outlier
			Unpaired t test with Welch's correction								Unpaired t test with Welch's correction								Unpaired t test with Welch's correction								Unpaired t test with Welch's correction								Unpaired t test with Welch's correction								Unpaired t test with Welch's correction
				Soluble Aβ CX	Soluble Aβ HP							Insoluble Aβ CX	Insoluble Aβ HP							Soluble apoE CX	Soluble apoE HP							Insooluble apoE CX	Insoluble apoE HP							Soluble Aβ CX	Soluble Aβ HP							Insoluble Aβ CX	Insoluble Aβ HP
			P value	0.113	0.0665						P value	0.2513	0.2068						P value	0.1278	0.374						P value	0.3666	0.726						P value	0.2005	0.2854						P value	0.1118	0.2356
			P value summary	ns	ns						P value summary	ns	ns						P value summary	ns	ns						P value summary	ns	ns						P value summary	ns	ns						P value summary	ns	ns
			Significantly different (P < 0.05)?	No	No						Significantly different (P < 0.05)?	No	No						Significantly different (P < 0.05)?	No	No						Significantly different (P < 0.05)?	No	No						Significantly different (P < 0.05)?	No	No						Significantly different (P < 0.05)?	No	No
			One- or two-tailed P value?	Two-tailed	Two-tailed						One- or two-tailed P value?	Two-tailed	Two-tailed						One- or two-tailed P value?	Two-tailed	Two-tailed						One- or two-tailed P value?	Two-tailed	Two-tailed						One- or two-tailed P value?	Two-tailed	Two-tailed						One- or two-tailed P value?	Two-tailed	Two-tailed
			Welch-corrected t, df	t=1.737, df=10	t=2.059, df=10						Welch-corrected t, df	t=1.251, df=7	t=1.361, df=9						Welch-corrected t, df	t=1.636, df=12	t=0.9415, df=8						Welch-corrected t, df	t=0.9354, df=13	t=0.3605, df=10						Welch-corrected t, df	t=1.348, df=13	t=1.129, df=10						Welch-corrected t, df	t=1.744, df=10	t=1.255, df=11
[truncated: 50 more columns]

## Sheet: Fig S5 E4F RVS
Figure S5A. S100β+ coverage								Figure S5B. C3+ coverage								Figure S5C. Clec7a+ coverage
	ID	Genotype/ Sex	Treatment	% area S100β+					ID	Genotype/ Sex	Treatment	% area C3+					ID	Genotype/ Sex	Treatment	% area Clec7a+
				CX	HP							CX	HP							CX	HP
	1-2178	E4FAD F	VC						1-2178	E4FAD F	VC						1-2178	E4FAD F	VC
	1-2179	E4FAD F	VC	12.747	13.699				1-2179	E4FAD F	VC	8.492	10.412				1-2179	E4FAD F	VC	11.506	12.003
	4-3588	E4FAD F	VC	16.298	11.395				4-3588	E4FAD F	VC	11.484	8.93				4-3588	E4FAD F	VC	10.127	14.97
	4-3592	E4FAD F	VC	8.254	21.007				4-3592	E4FAD F	VC	12.497	15.307				4-3592	E4FAD F	VC	9.658	16.698
	1-2197	E4FAD F	VC						1-2197	E4FAD F	VC						1-2197	E4FAD F	VC
	4-3655	E4FAD F	VC	13.64	16.689				4-3655	E4FAD F	VC	8.217	12.345				4-3655	E4FAD F	VC	13.458	16.264
	4-3658	E4FAD F	VC	7.157	9.624				4-3658	E4FAD F	VC	6.595	19.953				4-3658	E4FAD F	VC	8.152	12.984
	4-3661	E4FAD F	VC	14.943	10.188				4-3661	E4FAD F	VC	12.187	12.8				4-3661	E4FAD F	VC	7.286	10.755
	4-3569	E4FAD F	IAXO-101						4-3569	E4FAD F	IAXO-101						4-3569	E4FAD F	IAXO-101
	4-3575	E4FAD F	IAXO-101	9.417	10.398				4-3575	E4FAD F	IAXO-101	6.09	12.414				4-3575	E4FAD F	IAXO-101	9.429	10.158
	1-2182	E4FAD F	IAXO-101	6.641	19.877				1-2182	E4FAD F	IAXO-101	6.471	12.33				1-2182	E4FAD F	IAXO-101	6.458	6.245
	4-3591	E4FAD F	IAXO-101	9.451	10.859				4-3591	E4FAD F	IAXO-101	7.42	13.403				4-3591	E4FAD F	IAXO-101	8.828	12.978
	4-3593	E4FAD F	IAXO-101						4-3593	E4FAD F	IAXO-101						4-3593	E4FAD F	IAXO-101
	4-3652	E4FAD F	IAXO-101	8.134	13.719				4-3652	E4FAD F	IAXO-101	11.696	17.127				4-3652	E4FAD F	IAXO-101	8.499	11.458
	4-3657	E4FAD F	IAXO-101	11.728	16.018				4-3657	E4FAD F	IAXO-101	12.422	11.556				4-3657	E4FAD F	IAXO-101	8.325	10.016
	4-3659	E4FAD F	IAXO-101	9.905	8.491				4-3659	E4FAD F	IAXO-101	10.125	19.47				4-3659	E4FAD F	IAXO-101	6.711	10.775
		Notes	Freezer issue							Notes	Freezer issue							Notes	Outlier	Freezer issue
		Unpaired t test with Welch's correction								Unpaired t test with Welch's correction								Unpaired t test with Welch's correction
			% area S100β CX	% area S100β HP							% area C3 CX	% area C3 HP							% area Clec7a CX	% area Clec7a HP
		P value	0.1167	0.8322						P value	0.4237	0.6081						P value	0.0931	0.0349
		P value summary	ns	ns						P value summary	ns	ns						P value summary	ns	*
		Significantly different (P < 0.05)?	No	No						Significantly different (P < 0.05)?	No	No						Significantly different (P < 0.05)?	No	Yes
		One- or two-tailed P value?	Two-tailed	Two-tailed						One- or two-tailed P value?	Two-tailed	Two-tailed						One- or two-tailed P value?	Two-tailed	Two-tailed
		Welch-corrected t, df	t=1.787, df=7.072	t=0.2175, df=9.980						Welch-corrected t, df	t=0.8366, df=9.360	t=0.5301, df=9.587						Welch-corrected t, df	t=1.919, df=7.620	t=2.562, df=7.611
		n: VC	6	6						n: VC	6	6						n: VC	6	6
		n: IAXO-101	6	6						n: IAXO-101	6	6						n: IAXO-101	6	6

## Sheet: Fig S5 E3F PVT
Figure S3 A,B. GFAP+ coverage								Figure S3 C,D. Iba1+ coverage								Figure S3 E,F. IL1β coverage									Figure S3 G,H. MOAB2 coverage								Figure S3 I,J. ThioS coverage								Figure S3 K. Morris Water Maze: Acquisition
	ID	Genotype/ Sex	Treatment	% area GFAP+					ID	Genotype/ Sex	Treatment	% area Iba1+					ID	Genotype/ Sex	Treatment	IL1-β		Notes				ID	Genotype/ Sex	Treatment	% area MOAB2					ID	Genotype/ Sex	Treatment	% area ThioS					ID	Genotype/ Sex	Treatment	Latency to Platform (s; Average Over 4 Trials)
				CX	HP							CX	HP							CX	HP								CX	HP							CX	HP							Day 1	Day 2	Day 3	Day 4	Day 5
	3-0115	E3FAD F	VC	0.457	18.574				3-0115	E3FAD F	VC	3.165	4.397				1-2151	E3FAD F	VC	0.126854	0.786552					3-0115	E3FAD F	VC	0.29	0.372				3-0115	E3FAD F	VC	0.372	0.054				3-0115	E3FAD F	VC	44.125	21.875	13.5	32.475	22.6
	3-3006	E3FAD F	VC	2.94	27.888				3-3006	E3FAD F	VC	1.517	3.101				3-0115	E3FAD F	VC	0.245467	0.748485					3-3006	E3FAD F	VC	1.418	7.329				3-3006	E3FAD F	VC	0.911	0.938				3-3006	E3FAD F	VC	27.92	43.3	42.225	41.4	22.875
	3-3014	E3FAD F	VC	3.727	28.358				3-3014	E3FAD F	VC	1.713	8.132				3-3006	E3FAD F	VC	0.364563	0.146328					3-3014	E3FAD F	VC	1.638	5.346				3-3014	E3FAD F	VC	0.807	1.267				3-3014	E3FAD F	VC	48	37.925	23.05	7.725	10.325
	3-3032	E3FAD F	VC	1.766	28.348				3-3032	E3FAD F	VC	1.099	0.623				3-3014	E3FAD F	VC	0.162434						3-3032	E3FAD F	VC	2.441	5.278				3-3032	E3FAD F	VC	0.802	1.269				3-3032	E3FAD F	VC	35.6	17.7	47.8	45.775	60
	3-3093	E3FAD F	VC	0.773	27.758				3-3093	E3FAD F	VC	2.384	2.08				3-3032	E3FAD F	VC	0.327595	0.495496					3-3093	E3FAD F	VC	1.043	2.856				3-3093	E3FAD F	VC	0.147	1.266				3-3093	E3FAD F	VC	20.85	30.025	18.575	27.7	21.65
	1-2151	E3FAD F	VC						1-2151	E3FAD F	VC						3-3093	E3FAD F	VC		0.787142					1-2151	E3FAD F	VC						1-2151	E3FAD F	VC						1-2151	E3FAD F	VC	45.875	37.075	17.625	33.825	23.55
	3-3106	E3FAD F	VC						3-3106	E3FAD F	VC						3-3106	E3FAD F	VC		0.101952					3-3106	E3FAD F	VC						3-3106	E3FAD F	VC						3-3106	E3FAD F	VC	48.075	33.9	36.35	28.65	13.575
	3-3145	E3FAD F	VC	0.732	27.363				3-3145	E3FAD F	VC						3-3145	E3FAD F	VC	0.17546	0.101601					3-3145	E3FAD F	VC	1.041	5.796				3-3145	E3FAD F	VC	0.694	1.173				3-3145	E3FAD F	VC	60	21.8	16.4	29.4	11.8
	3-3005	E3FAD F	IAXO-101	1.572	35.766				3-3005	E3FAD F	IAXO-101	2.506	1.11				3-3005	E3FAD F	IAXO-101	0.345038	0.352977					3-3005	E3FAD F	IAXO-101	0.315	1.214				3-3005	E3FAD F	IAXO-101	0.388	1.49				3-3005	E3FAD F	IAXO-101	35.2	16.45	15.7	31.825	19.825
	3-3013	E3FAD F	IAXO-101	1.813	29.559				3-3013	E3FAD F	IAXO-101	2.012	0.397				3-3013	E3FAD F	IAXO-101	0.22061						3-3013	E3FAD F	IAXO-101	0.657	1.989				3-3013	E3FAD F	IAXO-101	0.406	0.71				3-3013	E3FAD F	IAXO-101	20.74	48.55	37.425	15.925	19.85
	3-3031	E3FAD F	IAXO-101	2.538	26.175				3-3031	E3FAD F	IAXO-101	2.377	2.549				3-3031	E3FAD F	IAXO-101	0.505516	1.09108					3-3031	E3FAD F	IAXO-101	2.121	2.416				3-3031	E3FAD F	IAXO-101	0.417	0.448				3-3031	E3FAD F	IAXO-101	32.8	23.1	41.125	24.15	10.475
	3-3086	E3FAD F	IAXO-101						3-3086	E3FAD F	IAXO-101						3-3086	E3FAD F	IAXO-101	0.335115	0.132374					3-3086	E3FAD F	IAXO-101						3-3086	E3FAD F	IAXO-101						3-3086	E3FAD F	IAXO-101	49.2	48	36.225	29.275	27.125
	3-3094	E3FAD F	IAXO-101	1.439	42.928				3-3094	E3FAD F	IAXO-101	3.468	3.212				3-3094	E3FAD F	IAXO-101	0.0769207	0.0639439					3-3094	E3FAD F	IAXO-101	0.656	3.012				3-3094	E3FAD F	IAXO-101	0.142	1.517				3-3094	E3FAD F	IAXO-101	37.1	24.575	37.6	23.925	26.55
	3-3105	E3FAD F	IAXO-101						3-3105	E3FAD F	IAXO-101						3-3105	E3FAD F	IAXO-101		0.146312					3-3105	E3FAD F	IAXO-101						3-3105	E3FAD F	IAXO-101						3-3105	E3FAD F	IAXO-101	60	23	23.425	13.025	7.825
	3-3128	E3FAD F	IAXO-101	1.684	17.61				3-3128	E3FAD F	IAXO-101	2.085	0.465				3-3128	E3FAD F	IAXO-101	0.326451	0.277772					3-3128	E3FAD F	IAXO-101	1.105	1.713				3-3128	E3FAD F	IAXO-101	0.196	0.779				3-3128	E3FAD F	IAXO-101	60	44.35	16.25	26.275	23.35
	3-3149	E3FAD F	IAXO-101	3.481	39.722				3-3149	E3FAD F	IAXO-101	3.206	7.238				3-3149	E3FAD F	IAXO-101	0.163475	0.112009					3-3149	E3FAD F	IAXO-101	1.914	3.808				3-3149	E3FAD F	IAXO-101	0.615	0.781				3-3149	E3FAD F	IAXO-101	45.95	36.05	48.925	60	45.55
		Notes	Outlier	Shipped incorectly						Notes	Outlier	Shipped incorectly	Freezer issue					Notes	Outlier	ELISA issue															Notes	Outlier	Shipped incorectly						Notes	Outlier
		Unpaired t test with Welch's correction								Unpaired t test with Welch's correction								Unpaired t test with Welch's correction									Unpaired t test with Welch's correction								Unpaired t test with Welch's correction								Two-way RM ANOVA
			% area GFAP CX	% area GFAP HP							% area Iba1 CX	% area Iba1 HP							IL1-β CX	IL1-β HP								% area MOAB2 CX	% area MOAB2 HP							% area ThioS CX	% area ThioS HP						Dependent Variable: Latency to platform
		P value	0.899	0.3427						P value	0.1559	0.0839						P value	0.494	0.0816							P value	0.6709	0.0927						P value	0.0992	0.277								Assume sphericity?	No
		P value summary	ns	ns						P value summary	ns	ns						P value summary	ns	ns							P value summary	ns	ns						P value summary	ns	ns								Alpha	0.05
		Significantly different (P < 0.05)?	No	No						Significantly different (P < 0.05)?	No	No						Significantly different (P < 0.05)?	No	No							Significantly different (P < 0.05)?	No	No						Significantly different (P < 0.05)?	No	No						Source	SS	df	MS	F	p
		One- or two-tailed P value?	Two-tailed	Two-tailed						One- or two-tailed P value?	Two-tailed	Two-tailed						One- or two-tailed P value?	Two-tailed	Two-tailed							One- or two-tailed P value?	Two-tailed	Two-tailed						One- or two-tailed P value?	Two-tailed	Two-tailed						Tx x Day	114.7	4	28.69	F (4, 56) = 0.2233	0.9243
		Welch-corrected t, df	t=0.1322, df=6.194	t=1.047, df=5.024						Welch-corrected t, df	t=1.540, df=9.621	t=1.997, df=7.368						Welch-corrected t, df	t=0.7075, df=11	t=1.917, df=11							Welch-corrected t, df	t=0.4377, df=9.994	t=1.975, df=6.401						Welch-corrected t, df	t=1.866, df=7.964	t=1.192, df=6.204						Tx	31.24	1	31.24	F (1, 14) = 0.1374	0.7164
																																											Day	3648	4	912.1	F (2.730, 38.22) = 7.101	0.0009
																																											Subject	3183	14	227.4	F (14, 56) = 1.770	0.067
																																											Residual	7193	56	128.4

## Sheet: Fig S6 E3F RVS
							/
Figure S3 A,B. GFAP+ coverage								Figure S3 C,D. Iba1+ coverage								Figure S3 E,F. IL1β coverage									Figure S3 G,H. MOAB2 coverage									Figure S3 I,J. ThioS coverage									Figure S3 K. Morris Water Maze: Acquisition
	ID	Genotype/ Sex	Treatment	% area GFAP+					ID	Genotype/ Sex	Treatment	% area Iba1+					ID	Genotype/ Sex	Treatment	IL1-β		Notes				ID	Genotype/ Sex	Treatment	% area MOAB2		Notes				ID	Genotype/ Sex	Treatment	% area ThioS		Notes				ID	Genotype/ Sex	Treatment	Latency to Platform (s; Average Over 4 Trials)
				CX	HP							CX	HP							CX	HP								CX	HP								CX	HP								Day 1	Day 2	Day 3
	3-2824	E3FAD F	VC	16.484	26.713				3-2824	E3FAD F	VC	Freezer issue	Freezer issue				1-2153	E3FAD F	VC	0.296751	0.0916148					3-2824	E3FAD F	VC	4.035	4.377					3-2824	E3FAD F	VC	0.909	0.954					3-0115	E3FAD F	VC	44.125	21.875	13.5
	1-2198	E3FAD F	VC	9.743	35.463				1-2198	E3FAD F	VC	4.06	4.615				1-2155	E3FAD F	VC	0.605361						1-2198	E3FAD F	VC	3.057	4.631					1-2198	E3FAD F	VC	1.0995	0.982					3-3006	E3FAD F	VC	27.92	43.3	42.225
	1-2153	E3FAD F	VC	5.852	27.011				1-2153	E3FAD F	VC	Freezer issue	Freezer issue				1-2198	E3FAD F	VC	0.490085	0.181637					1-2153	E3FAD F	VC	1.385	5.489					1-2153	E3FAD F	VC	0.96	0.882					3-3014	E3FAD F	VC	48	37.925	23.05
	1-2199	E3FAD F	VC	12.934	32.021				1-2199	E3FAD F	VC	2.271	8.792				1-2199	E3FAD F	VC	0.404594	0.115933					1-2199	E3FAD F	VC	4.355	10.741					1-2199	E3FAD F	VC	1.29	2.564					3-3032	E3FAD F	VC	35.6	17.7	47.8
	3-2843	E3FAD F	VC	7.152	25.81				3-2843	E3FAD F	VC	3.269	10.664				3-0114	E3FAD F	VC	0.485357						3-2843	E3FAD F	VC	2.695	5.331					3-2843	E3FAD F	VC	0.468	1.744					3-3093	E3FAD F	VC	20.85	30.025	18.575
	1-2155	E3FAD F	VC	13.81	36.295				1-2155	E3FAD F	VC	4.564	4.863				3-2824	E3FAD F	VC	0.433207	0.237518					1-2155	E3FAD F	VC	3.563	4.092					1-2155	E3FAD F	VC	0.786	0.968					1-2151	E3FAD F	VC	45.875	37.075	17.625
	3-2940	E3FAD F	VC	4.083	29.468				3-2940	E3FAD F	VC	4.036	8.043				3-2843	E3FAD F	VC	0.777642	0.171028					3-2940	E3FAD F	VC	2.651	7.92					3-2940	E3FAD F	VC	0.702	0.314					3-3106	E3FAD F	VC	48.075	33.9	36.35
	3-0114	E3FAD F	VC	4.815	30.135				3-0114	E3FAD F	VC	4.033	9.683				3-2940	E3FAD F	VC							3-0114	E3FAD F	VC	1.287	3.987					3-0114	E3FAD F	VC	0.7965	0.426					3-3145	E3FAD F	VC	60	21.8	16.4
	3-2822	E3FAD F	IAXO-101	14.299	50.325				3-2822	E3FAD F	IAXO-101	Freezer issue	Freezer issue				3-2822	E3FAD F	IAXO-101	1.83513	0.37075					3-2822	E3FAD F	IAXO-101	6.066	12.893					3-2822	E3FAD F	IAXO-101	1.977	1.917					3-3005	E3FAD F	IAXO-101	35.2	16.45	15.7
	3-2826	E3FAD F	IAXO-101	10.723	23.576				3-2826	E3FAD F	IAXO-101	4.627	8.612				3-2826	E3FAD F	IAXO-101	0.710186	0.198994					3-2826	E3FAD F	IAXO-101	3.14	7.03					3-2826	E3FAD F	IAXO-101	2.2155	2.537					3-3013	E3FAD F	IAXO-101	20.74	48.55	37.425
	3-2834	E3FAD F	IAXO-101	13.058	36.597				3-2834	E3FAD F	IAXO-101	Freezer issue	Freezer issue				3-2834	E3FAD F	IAXO-101		0.118684					3-2834	E3FAD F	IAXO-101	3.014	6.102					3-2834	E3FAD F	IAXO-101	0.99	0.846					3-3031	E3FAD F	IAXO-101	32.8	23.1	41.125
	3-2838	E3FAD F	IAXO-101	8.776	25.677				3-2838	E3FAD F	IAXO-101	6.314	9.711				3-2838	E3FAD F	IAXO-101	0.562797	0.263502					3-2838	E3FAD F	IAXO-101	2.291	4.918					3-2838	E3FAD F	IAXO-101	0.5085	0.509					3-3086	E3FAD F	IAXO-101	49.2	48	36.225
	3-2841	E3FAD F	IAXO-101	7.235	34.046				3-2841	E3FAD F	IAXO-101	5.51	11.79				3-2841	E3FAD F	IAXO-101	0.301084						3-2841	E3FAD F	IAXO-101	2.937	5.712					3-2841	E3FAD F	IAXO-101	0.5385	0.654					3-3094	E3FAD F	IAXO-101	37.1	24.575	37.6
	3-2853	E3FAD F	IAXO-101	11.734	26.083				3-2853	E3FAD F	IAXO-101	5.627	8.747				3-2853	E3FAD F	IAXO-101	0.358214	0.16182					3-2853	E3FAD F	IAXO-101	5.44	7.539					3-2853	E3FAD F	IAXO-101	1.0755	0.851					3-3105	E3FAD F	IAXO-101	60	23	23.425
	3-2855	E3FAD F	IAXO-101	6.077	33.803				3-2855	E3FAD F	IAXO-101	3.607	10.158				3-2855	E3FAD F	IAXO-101	0.377608						3-2855	E3FAD F	IAXO-101	2.416	3.524					3-2855	E3FAD F	IAXO-101	0.6015	0.535					3-3128	E3FAD F	IAXO-101	60	44.35	16.25
	3-2941	E3FAD F	IAXO-101	3.607	41.098				3-2941	E3FAD F	IAXO-101	4.499	8.55				3-2941	E3FAD F	IAXO-101	0.159795						3-2941	E3FAD F	IAXO-101	2.784	8.991					3-2941	E3FAD F	IAXO-101	1.242	0.396					3-3149	E3FAD F	IAXO-101	45.95	36.05	48.925
										Notes	Outlier	Freezer issue						Notes	Outlier	ELISA issue							Notes	Outlier								Notes	Outlier
		Unpaired t test with Welch's correction								Unpaired t test with Welch's correction								Unpaired t test with Welch's correction									Unpaired t test with Welch's correction									Unpaired t test with Welch's correction								Two-way RM ANOVA
			% area GFAP CX	% area GFAP HP							% area Iba1 CX	% area Iba1 HP							IL1-β CX	IL1-β HP								% area MOAB2 CX	% area MOAB2 HP								% area ThioS CX	% area ThioS HP						Dependent Variable: Latency to platform
		P value	0.9701	0.3331						P value	0.0511	0.2476						P value	0.3992	0.4187							P value	0.3418	0.2067							P value	0.3049	0.7647								Assume sphericity?	No
		P value summary	ns	ns						P value summary	ns	ns						P value summary	ns	ns							P value summary	ns	ns							P value summary	ns	ns								Alpha	0.05
		Significantly different (P < 0.05)?	No	No						Significantly different (P < 0.05)?	No	No						Significantly different (P < 0.05)?	No	No							Significantly different (P < 0.05)?	No	No							Significantly different (P < 0.05)?	No	No						Source	SS	df	MS	F	p
		One- or two-tailed P value?	Two-tailed	Two-tailed						One- or two-tailed P value?	Two-tailed	Two-tailed						One- or two-tailed P value?	Two-tailed	Two-tailed							One- or two-tailed P value?	Two-tailed	Two-tailed							One- or two-tailed P value?	Two-tailed	Two-tailed						Tx x Day	76.17	4	19.04	F (4, 56) = 0.1404	0.9665
		Welch-corrected t, df	t=0.03813, df=13.32	t=1.019, df=9.632						Welch-corrected t, df	t=2.323, df=7.416	t=1.281, df=5.993						Welch-corrected t, df	t=0.8827, df=9.509	t=0.8594, df=6.972							Welch-corrected t, df	t=0.9860, df=13.29	t=1.340, df=11.20							Welch-corrected t, df	t=1.088, df=9.050	t=0.3063, df=11.88						Tx	38.54	1	38.54	F (1, 14) = 0.2545	0.6218
																																												Day	4065	4	1016	F (3.191, 44.67) = 7.492	0.0003
																																												Subject	2120	14	151.4	F (14, 56) = 1.117	0.3645
																																												Residual	7596	56	135.6
[truncated: 7 more columns]
